# Supplementary material for: Comorbidity Patterns in Patients with Atopic Dermatitis Using Network Analysis in the EpiChron Study
Source: J Clin Med. 2022 Oct 29;11(21):6413. doi: 10.3390/jcm11216413 (PMC9658108; doi:10.3390/jcm11216413)
Supplement: Supplementary file 1 [file jcm-11-06413-s001.zip]

Archive with 2 entries (2 files):
- STROBE-checklist-v4-cohort.pdf
- Supplementary file for review.xlsx
